# Supplementary material for: The Relationship Between Mental Health and Employment Status Among United States Veterans: A Systematic Review
Source: Mil Med. 2025 Sep 20;191(3-4):e571–7. doi: 10.1093/milmed/usaf452 (PMC13017545; doi:10.1093/milmed/usaf452)
Supplement: usaf452_Supplementary_Data [file usaf452_supplementary_data.zip]

Archive with 2 entries (2 files):
- MH Systematic Review Appendix 1.docx
- MH Systematic Review Appendix 2 - clean.docx
